# Supplementary material for: Determination of polychlorinated biphenyls in marine fish obtained from tsunami-stricken areas of Japan
Source: PLoS One. 2017 Apr 4;12(4):e0174961. doi: 10.1371/journal.pone.0174961 (PMC5380342; doi:10.1371/journal.pone.0174961)
Supplement: S1 Table — (XLSX) [file pone.0174961.s001.xlsx]

## Sheet: S1 Table
	S1 Table. Monitoring ions for the HRGC/HRMS in the present study
					Monitoring ion (m/z)
					Quantitation		Confirmation
	Native		MoCBs		188.039		190.036
			DiCBs		222		223.997
			TrCBs		255.961		257.959
			TeCBs		289.922		291.92
			PeCBs		323.883		325.88
			HxCBs		359.841		361.839
			HpCBs		393.803		395.8
			OcCBs		427.764		429.761
			NoCBs		461.725		463.722
			DeCB		497.683		499.68
	13C12-labeled internal standard		13C12-MoCBs		200.079		202.077
			13C12-DiCBs		234.041		236.038
			13C12-TrCBs		268.002		269.999
			13C12-TeCBs		301.963		303.96
			13C12-PeCBs		335.924		337.921
			13C12-HxCBs		371.882		373.879
			13C12-HpCBs		405.843		407.84
			13C12-OcCBs		439.804		441.801
			13C12-NoCBs		473.765		475.762
			13C12-DeCB		509.723		511.72
