# Supplementary material for: Determination of polychlorinated biphenyls in marine fish obtained from tsunami-stricken areas of Japan
Source: PLoS One. 2017 Apr 4;12(4):e0174961. doi: 10.1371/journal.pone.0174961 (PMC5380342; doi:10.1371/journal.pone.0174961)
Supplement: S2 Table — (XLSX) [file pone.0174961.s002.xlsx]

## Sheet: S2 Table
	S2 Table. Recovery and precision of the recovery test (n = 5) for PCB congeners
					Recovery [%] (0.05 ng/g spike)
	Congener			Mean	SD	RSD
	MoCBs	#1		92.4348	3.95535	4.27907
		#3		98.8992	3.57717	3.61698
	DiCBs	#4		90.644	3.63497	4.01016
		#8		101.001	2.1342	2.11306
		#10		89.9283	3.00027	3.33629
		#15		109.499	3.47204	3.17084
	TrCBs	#18		99.2333	2.86621	2.88836
		#19		92.1969	3.84601	4.17152
		#22		106.023	3.6555	3.44784
		#28		105.015	3.27972	3.12311
		#33		108.896	3.19748	2.93627
		#37		120.8	1.12881	0.934447
	TeCBs	#44		92.3027	3.047	3.30109
		#49		88.5823	2.45226	2.76834
		#52		106.253	2.93848	2.76555
		#54		76.5321	1.54621	2.02034
		#70		101.724	3.25068	3.1956
		#74		96.3167	3.4208	3.55161
		#77		101.786	3.74521	3.67948
		#81		103.527	7.33307	7.08322
	PeCBs	#87		101.186	2.64204	2.61108
		#95		83.425	2.3029	2.76044
		#99		96.8906	1.19948	1.23798
		#101		102.92	5.8068	5.64205
		#104		77.3249	3.25838	4.21389
		#105		105.654	7.07607	6.69738
		#110		102.769	3.69339	3.59387
		#114		105.804	3.06316	2.89514
		#118		105.913	2.28817	2.16042
		#119		106.413	3.19756	3.00486
		#123		109.802	4.68387	4.26574
		#126		104.789	0.840531	0.802119
	HxCBs	#128		103.516	4.44846	4.29738
		#138		99.1804	7.52906	7.59128
		#149		89.5695	4.81996	5.38125
		#151		86.548	2.40612	2.7801
		#153		104.01	7.01241	6.74203
		#155		76.3299	3.41511	4.47415
		#156		104.664	4.20357	4.01624
		#157		111.374	2.00817	1.80309
		#158		103.862	3.0083	2.89645
		#167		105.24	4.30899	4.09443
		#168		90.0604	9.01298	10.0077
		#169		104.59	3.23172	3.08989
	HpCBs	#170		103.277	4.77602	4.62449
		#171		95.9489	4.79127	4.99357
		#177		94.5685	3.1239	3.30332
		#178		95.8551	3.95488	4.1259
		#180		106.819	7.1643	6.70698
		#183		92.5962	6.02852	6.51055
		#187		99.5457	2.75482	2.76739
		#188		85.8911	2.8756	3.34796
		#189		100.416	3.48926	3.47482
		#191		107.796	4.48694	4.16244
	OcCBs	#194		96.295	5.94439	6.1731
		#199		88.3915	4.63801	5.24712
		#201		88.4646	4.83917	5.47017
		#202		84.5592	5.25177	6.21076
		#205		95.6858	5.17736	5.41079
	NoCBs	#206		112.516	4.25907	3.78532
		#208		102.395	6.4582	6.30714
	DeCB	#209		93.7224	5.66306	6.04238
