# Supplementary material for: Determination of polychlorinated biphenyls in marine fish obtained from tsunami-stricken areas of Japan
Source: PLoS One. 2017 Apr 4;12(4):e0174961. doi: 10.1371/journal.pone.0174961 (PMC5380342; doi:10.1371/journal.pone.0174961)
Supplement: S3 Table — (XLSX) [file pone.0174961.s003.xlsx]

## Sheet: S3 Table
	S3 Table. The limits of LOD and LOQ concentrations for each congener in the present study
					Concentration (ng/g)
			Congener		LOD		LOQ
	MoCBs		#1		0.000149543		0.000498478
			#3		8.21967e-05		0.000273989
			Other		3.4947e-05		0.00011649
	DiCBs		#4		0.000206697		0.00068899
			#8/#5		0.000267533		0.000891777
			#10		4.25532e-05		0.000141844
			#11		0.00035701		0.00119003
			#13/#12		7.27273e-05		0.000242424
			#15		0.000247259		0.000824197
			Other		5.96661e-05		0.000198887
	TrCBs		#16		0.000169151		0.000563835
			#17		5.71054e-05		0.000190351
			#18		0.000373302		0.00124434
			#19		8e-05		0.000266667
			#20/#33		0.0003931		0.00131033
			#22		0.000181639		0.000605462
			#25		8.90268e-05		0.000296756
			#26		0.000230809		0.000769362
			#28		0.000998759		0.0033292
			#31		0.000517868		0.00172623
			#32		0.000190993		0.000636645
			#35		6.25e-05		0.000208333
			#37		0.00102142		0.00340473
			#38		6.66667e-05		0.000222222
			Other		5.71054e-05		0.000190351
	TeCBs		#44		0.000140763		0.000469209
			#48/#47		0.000521471		0.00173824
			#49		7.40741e-05		0.000246914
			#52/#69		0.000622671		0.00207557
			#54		4.02685e-05		0.000134228
			#57		4.41176e-05		0.000147059
			#66		0.000697724		0.00232575
			#70		0.00038742		0.0012914
			#74		6.45161e-05		0.000215054
			#77		9.09091e-05		0.00030303
			#78		7.59494e-05		0.000253165
			#79		6.45161e-05		0.000215054
			#81		9.09091e-05		0.00030303
			Other		6.73197e-05		0.000224399
	PeCBs		#87/#115		9.09091e-05		0.00030303
			#98/#95		8.69565e-05		0.000289855
			#99		0.000111111		0.00037037
			#101		7.22892e-05		0.000240964
			#104		6.31579e-05		0.000210526
			#105		0.000122449		0.000408163
			#114		0.0001		0.000333333
			#118		0.000107143		0.000357143
			#120/#110		7.5e-05		0.00025
			#123		0.00015		0.0005
			#126		0.000157895		0.000526316
			Other		0.000103355		0.000344518
	HxCBs		#138		8.21918e-05		0.000273973
			#149/#139		5.76923e-05		0.000192308
			#153		7.89474e-05		0.000263158
			#155		7.22892e-05		0.000240964
			#156		6.31579e-05		0.000210526
			#157		7.79221e-05		0.00025974
			#162		9.52381e-05		0.00031746
			#167		5.94059e-05		0.00019802
			#169		0.000122449		0.000408163
			Other		7.88104e-05		0.000262701
	HpCBs		#170		0.000176471		0.000588235
			#174		0.000122449		0.000408163
			#180		0.0001		0.000333333
			#182/#187		8.10811e-05		0.00027027
			#188		6.59341e-05		0.00021978
			#189		0.000193548		0.000645161
			Other		0.000123247		0.000410824
	OcCBs		#194		0.0003		0.001
			#195		0.000285714		0.000952381
			#200		0.000521739		0.00173913
			#202		0.000352941		0.00117647
			#203		0.00048		0.0016
			#205		0.000342857		0.00114286
			Other		0.000380542		0.00126847
	NoCBs		#206		0.000705882		0.00235294
			#208		0.00048		0.0016
			Other		0.000592941		0.00197647
	DeCB		#209		0.00025		0.000833333
