# Supplementary material for: Determination of polychlorinated biphenyls in marine fish obtained from tsunami-stricken areas of Japan
Source: PLoS One. 2017 Apr 4;12(4):e0174961. doi: 10.1371/journal.pone.0174961 (PMC5380342; doi:10.1371/journal.pone.0174961)
Supplement: S4 Table — FG; fat greenling, F; flounder, MA; mackerel. (XLSX) [file pone.0174961.s004.xlsx]

## Sheet: S4 Table
	S4 Table. The concentrations (ng/g) of chlorinated congeners, ∑PCB, and the summed concentrations of six and seven PCB indicators in 101 fish samples
		Concentration (ng/g)
		A-FG1	A-FG2	A-FG3	A-FG4	A-FG5	A-FG6	A-FG7	A-FG8	A-FG9	B-FG1	B-FG2	B-FG3	B-FG4	B-FG5	B-FG6	B-FG7	B-FG8	B-FG9	C-FG1	C-FG2	C-FG3	C-FG4	C-FG5	C-FG6	C-FG7	C-FG8	C-FG9	D-FG1	D-FG2	A-F1	A-F2	A-F3	A-F4	A-F5	A-F6	A-F7	A-F8	A-F9	B-F1	B-F2	B-F3	B-F4	B-F5	B-F6	B-F7	B-F8	B-F9	C-F1
	MoCBs	0.000785393	0.001622	0.0002265	0.000983	0.000368211	0.000579	0.00151074	0.0009215	0.000452048	0.000438	0.00018	0.000327	0.000414207	0.000959	0.000416	0.000505741	0.000261	0.000179	0.003313	0.006146	0.00136182	0.0002575	0.000221	–	–	0.000432784	0.0001585	0.00184765	0.0043365	0.000141429	0.0002465	0.002185	–	0.0001245	0.000733	–	0.000695804	0.0002245	–	0.000287856	0.0001385	0.0002005	–	–	0.000365	0.000275	–	0.0010505
	DiCBs	0.0150233	0.0497427	0.00716742	0.0180953	0.00964616	0.00966125	0.0212966	0.0377803	0.0157865	0.00841942	0.00870442	0.00590442	0.00979415	0.0171694	0.0176674	0.0122266	0.00812192	0.00668942	0.0434402	0.247409	0.0198258	0.00782825	0.0155483	0.0263677	0.001505	0.0215035	0.00779542	0.0330372	0.0518453	0.0123128	0.0293013	0.0532912	0.00782125	0.00422892	0.0746613	0.00409092	0.0112337	0.0112809	0.000974667	0.00936873	0.00219475	0.00682842	0.00475504	0.00273092	0.0163968	0.00578542	0.00531592	0.0115193
	TrCBs	0.126878	0.350669	0.121429	0.188311	0.0683932	0.0990386	0.174792	0.126758	0.220495	0.0483071	0.0662616	0.0463896	0.0840236	0.139926	0.0672421	0.119954	0.31597	0.0447551	0.310273	0.6056	0.181704	0.0783696	0.387211	0.648631	0.0311763	0.566805	0.11442	0.26343	0.68044	0.027202	0.391636	0.204633	0.0477371	0.0377951	2.17782	0.0348036	0.0413997	0.0483311	0.0176009	0.0566448	0.0310824	0.0250461	0.0136405	0.0195912	0.0773056	0.0257802	0.0132429	0.108684
	TeCBs	0.633122	1.20574	0.657014	1.1696	0.363545	0.503696	0.938646	0.425546	1.14229	0.196289	0.482421	0.301573	0.378003	0.77678	0.336023	0.864388	0.947563	0.211151	1.59441	3.32709	0.969796	0.416443	2.26751	2.44145	0.216639	3.45757	0.727551	1.02967	2.48959	0.106441	1.42159	0.739157	0.199319	0.171482	6.86206	0.106681	0.210866	0.206608	0.0820238	0.241976	0.168485	0.103574	0.0593622	0.0878018	0.388033	0.105927	0.0805443	0.484982
	PeCBs	1.6491	1.91401	1.70129	3.61191	1.10056	1.4273	3.34813	0.983864	2.97066	0.526222	2.54301	0.909189	0.973075	1.37913	0.948334	3.16548	1.24999	0.597004	3.6765	5.68827	2.28184	0.958434	4.14937	2.90554	0.724996	12.6655	1.61135	1.71983	3.50319	0.212028	2.4648	1.53173	0.450826	0.353641	8.59495	0.185467	0.483991	0.538334	0.1126	0.559712	0.373214	0.220983	0.110277	0.131076	1.07641	0.226715	0.296065	1.07347
	HxCBs	2.31262	2.14466	2.664	4.87359	1.48079	1.69273	4.45808	1.35472	3.35526	0.62913	2.65092	1.25154	1.25138	1.63136	1.24334	3.06006	1.53997	0.740124	4.84794	6.78794	3.04181	1.22227	7.12619	2.9375	1.19053	12.126	1.82082	1.93023	3.80256	0.224382	1.84703	1.48358	0.518812	0.482746	5.69145	0.23903	0.521462	0.629655	0.159495	0.528908	0.660897	0.268524	0.183837	0.18909	1.33244	0.306818	0.31608	1.1182
	HpCBs	0.782688	0.842395	1.31741	1.97315	0.497931	0.674624	1.87845	0.678526	1.34409	0.24068	0.686495	0.514305	0.316153	0.611734	0.579076	0.781978	0.545882	0.287849	2.92968	3.46378	1.54998	0.463159	4.84264	1.18678	0.577008	3.41485	0.60733	0.746482	1.13614	0.0868236	0.523064	0.518389	0.223024	0.248053	1.48133	0.11117	0.206572	0.256495	0.054087	0.177529	0.347858	0.0946805	0.0784068	0.0868965	0.66569	0.115982	0.111119	0.445871
	OcCBs	0.0997079	0.107708	0.166731	0.250837	0.0650409	0.0969785	0.26985	0.123401	0.197482	0.029649	0.0770025	0.075054	0.0411586	0.097614	0.0888535	0.0758877	0.0598425	0.0444225	0.432809	0.484222	0.264907	0.068337	0.766791	0.132063	0.0847246	0.346556	0.0776755	0.0963566	0.139376	0.00456272	0.056513	0.0479305	0.0240725	0.046868	0.165146	0.0168605	0.0218332	0.027228	0.0071165	0.0182569	0.0876365	0.010998	0.0133713	0.0139095	0.0721965	0.0204145	0.005832	0.0421125
	NoCBs	0.00638769	0.006314	0.01711	0.0311795	0.0097992	0.016157	0.0354788	0.015763	0.0172328	0.002632	0.005333	0.004338	0.00304902	0.0069255	0.0141755	0.00465552	0.0031365	0.0091295	0.0387435	0.0459645	0.04701	0.0110875	0.050018	0.0086225	0.00870715	0.0275152	0.0099065	0.021004	0.0152065	–	0.0105555	0.003971	–	0.0064905	0.03827	0.002746	–	0.002415	–	–	0.0126185	–	0.00406697	–	0.0041645	0.004024	–	0.0034865
	DeCB	0.00361531	0.003648	0.0080535	0.0156555	0.00798007	0.013393	0.0211314	0.008523	0.00651099	0.0027275	0.002918	0.0041775	0.00283742	0.005745	0.009845	0.00352871	0.002589	0.007013	0.025969	0.0304665	0.0419575	0.005998	0.0070235	0.00594	0.00403648	0.00485707	0.009014	0.0530495	0.050319	0.00210845	0.0086735	0.0062075	0.001684	0.0061445	0.0352235	0.0027115	0.00357992	0.0029995	0.001103	0.00324388	0.008614	0.002329	0.00989355	0.0035125	0.0023865	0.0040355	0.001336	0.002693
	∑PCB	5.62992	6.62651	6.66042	12.1333	3.60405	4.53416	11.1474	3.7558	9.27025	1.68449	6.52325	3.1128	3.05989	4.66734	3.30497	8.08866	4.67332	1.94832	13.9031	20.6869	8.40019	3.23219	19.6125	10.2929	2.83932	32.6316	4.98602	5.89494	11.873	0.676002	6.75341	4.59108	1.4733	1.35757	25.1216	0.703559	1.50163	1.72357	0.435002	1.59593	1.69274	0.733164	0.47761	0.534609	3.63539	0.815756	0.829537	3.29206
	∑6 indicators	2.1404	1.97096	2.46502	4.25706	1.28753	1.57268	4.09473	1.37423	3.02432	0.567904	2.38659	1.04118	1.07972	1.45872	1.16293	2.67523	1.50859	0.708873	4.81192	6.92819	2.79267	1.1209	7.58976	3.19314	1.17695	11.1557	1.72995	1.71976	3.57704	0.21917	2.3155	1.4696	0.465295	0.538943	7.12466	0.261258	0.49982	0.572587	0.159143	0.491409	0.565177	0.240094	0.190356	0.205616	1.08075	0.311201	0.262904	1.00874
	∑7 indicators	2.69896	2.50211	2.90373	5.06757	1.57972	1.91877	4.98195	1.61957	3.8124	0.715082	3.23704	1.28398	1.361	1.81081	1.41662	3.57475	1.97506	0.867313	5.68706	8.21586	3.32883	1.37117	8.51457	3.75291	1.41486	14.5562	2.13935	2.11161	4.40082	0.259156	2.76854	1.77326	0.558695	0.602264	8.37348	0.301757	0.594014	0.677062	0.181514	0.600347	0.647058	0.286769	0.21509	0.234719	1.30274	0.366306	0.325015	1.20313
[truncated: 53 more columns]
